# Supplementary material for: Hsp70 Negatively Regulates Autophagy via Governing AMPK Activation, and Dual Hsp70-Autophagy Inhibition Induces Synergetic Cell Death in NSCLC Cells
Source: Int J Mol Sci. 2024 Aug 22;25(16):9090. doi: 10.3390/ijms25169090 (PMC11354248; doi:10.3390/ijms25169090)
Supplement: Supplementary file 1 [file ijms-25-09090-s001.zip]

Archive with 1 entries (1 files):
- ijms-3128324-supplementary.pdf
